# Supplementary material for: Comparative Study of the Mechanisms Underlying the Effects of Prohexadione-Calcium and Gibberellin on the Morphogenesis and Carbon Metabolism of Rice Seedlings Under NaCl Stress
Source: Plants (Basel). 2025 Apr 18;14(8):1240. doi: 10.3390/plants14081240 (PMC12030018; doi:10.3390/plants14081240)
Supplement: Supplementary file 1 [file plants-14-01240-s001.zip]

Archive with 1 entries (1 files):
- plants-3550783-supplementary.pdf
